# Supplementary material for: Alternative Splicing in Trichophyton rubrum Occurs in Efflux Pump Transcripts in Response to Antifungal Drugs
Source: J Fungi (Basel). 2022 Aug 20;8(8):878. doi: 10.3390/jof8080878 (PMC9410333; doi:10.3390/jof8080878)
Supplement: Supplementary file 1 [file jof-08-00878-s001.zip]

Archive with 1 entries (1 files):
- jof-1829436-supplementary.pdf
